# Supplementary material for: Heat Shock Protein 70 Is Involved in the Efficiency of Preconditioning with Cyclosporine A in Renal Ischemia Reperfusion Injury by Modulating Mitochondrial Functions
Source: Int J Mol Sci. 2023 May 31;24(11):9541. doi: 10.3390/ijms24119541 (PMC10253937; doi:10.3390/ijms24119541)
Supplement: Supplementary file 1 [file ijms-24-09541-s001.zip]

Archive with 1 entries (1 files):
- ijms-2397820-supplementary.pdf
